# Supplementary material for: Comparative analysis of viral biological characteristics and pathogenicity of representative prevalent avian reovirus strains from genotypes I to V
Source: Virulence. 2026 May 8;17(1):2670070. doi: 10.1080/21505594.2026.2670070 (PMC13166242; doi:10.1080/21505594.2026.2670070)
Supplement: Supplementary Table.xlsx [file KVIR_A_2670070_SM0669.xlsx]

## Sheet: Supplementary Table 1
Supplementary Table 1: Source Information for the 130 ARV Isolates
Accession	Isolate/Strain	Isolation Site	Collection Date	Genotypes
PQ324596.1	Reo/0316/LN/2016	Liaoning	2016	5
PQ324606.1	Reo/SP0164/JL/2016	Jilin	2016	5
PQ324616.1	Reo/NT1011/JS/2016	Jiangsu	2016	5
PQ336725.1	Reo/ZK713/HeN/2017	Henan	2017	1
PQ336735.1	Reo/MY1417/SC/2017	Sichuan	2017	1
PQ336745.1	Reo/LF0215/HeB/2017	Hebei	2017	1
PQ336755.1	Reo/LY1109/SD/2018	Shandong	2018	1
PQ349400.1	Reo/JX215/SD/2018	Shandong	2018	1
PQ349420.1	Reo/XT1118/SD/2018	Shandong	2018	1
PQ349410.1	Reo/ZYJ/FJ/2019	Fujian	2019	2
PQ349440.1	Reo/SZ1017/JS/2020	Jiangsu	2020	1
OR939736.1	AH20	Shanghai	2020	1
PQ349430.1	Reo/RS1817/SD/2021	Shandong	2021	4
PQ359462.1	Reo/WFSG1019/SD/2021	Shandong	2021	1
PQ373908.1	Reo/HNLH27-3/HeN/2021	Henan	2021	6
PQ106587.1	FJ202311	Fujian	2023	2
MF183217.1	LY383	Shandong	2017	5
ON262159.1	HeB-20191774	Hebei	2019	1
ON262187.1	SD-20193634	Shandong	2019	3
MW244848.1	V-ARV-SD26	Shandong	2019	5
ON262154.1	SD-20197790	Shandong	2019	1
ON262192.1	JS-20198320	Jiangsu	2019	5
ON262185.1	LN-20199016	Liaoning	2019	3
ON262153.1	LN-20199330	Liaoning	2019	1
ON262181.1	JL201910415	Jilin	2019	2
ON262182.1	SD-201911395	Shandong	2019	2
ON262183.1	SD-201911397	Shandong	2019	2
ON262173.1	SD-201911535	Shandong	2019	2
ON262166.1	HLJ-201911663	Heilongjiang	2019	1
ON262184.1	SD-201912087	Shandong	2019	2
ON262191.1	SD-201913077	Shandong	2019	6
ON262160.1	SD-20200367	Shandong	2020	1
ON262161.1	SD-20200439	Shandong	2020	1
ON262193.1	HeB-20201783	Hebei	2020	5
ON262162.1	FJ-20203578	Fujian	2020	1
ON262171.1	AH-20203549	Anhui	2020	2
ON262172.1	FJ-20203576	Fujian	2020	2
ON262155.1	FJ-20203815	Fujian	2020	1
MW174790.1	PHC-2020-0545	Shandong	2020	2
OP132233.1	Reo/AH2020-0543/China/2020	Anhui	2020	1
ON262156.1	SD-20206448	Shandong	2020	1
MW394462.1	SDYT2020	Shandong	2020	4
ON262157.1	SD-20206561	Shandong	2020	1
ON262194.1	SD-20206919	Shandong	2020	5
ON262163.1	SD-20207277-1	Shandong	2020	1
ON262189.1	SD-20207277-4	Shandong	2020	6
ON262179.1	SD-20207449	Shandong	2020	2
ON262195.1	SD-20207459	Shandong	2020	5
ON262164.1	AH-20208421	Anhui	2020	1
ON262180.1	HeB-20208324	Hebei	2020	2
ON262188.1	SD-20209316	Shandong	2020	3
ON262190.1	SD-20209560	Shandong	2020	6
ON262165.1	SD-20209558	Shandong	2020	1
ON262158.1	SD-202010149	Shandong	2020	1
ON262167.1	SD-202010175	Shandong	2020	1
ON262170.1	LN-202010267	Liaoning	2020	1
ON262186.1	LN-202010268	Liaoning	2020	3
ON262196.1	SD-202010236	Shandong	2020	5
ON262174.1	FJ-202010797	Fujian	2020	2
ON262175.1	FJ-202010829	Fujian	2020	2
ON262176.1	SD-202011003	Shandong	2020	2
ON262197.1	LN-202010995	Liaoning	2020	5
ON262198.1	LN-202011517	Liaoning	2020	5
ON262177.1	JS-202011786	Jiangsu	2020	2
ON262178.1	LN-202012061	Liaoning	2020	2
ON807302.1	Broiler/SDJN01/China/2020	Shandong	2020	1
ON262168.1	LN-202012227	Liaoning	2020	1
ON262169.1	JS-2020134001	Jiangsu	2020	1
OP056172.1	ARV-SD-2021-1	Shandong	2020	1
OR836581.1	REO/Broiler/SDRZ01/21	Shandong	2021	1
OR836583.1	REO/Broiler/SDWF02/21	Shandong	2021	2
OR836589.1	REO/Broiler/SDWH01/21	Shandong	2021	3
OR836591.1	REO/Broiler/SDQD01/21	Shandong	2021	4
OR836598.1	REO/Broiler/SDWF01/21	Shandong	2021	6
OR836582.1	REO/Broiler/SDWF01/22	Shandong	2022	1
OR836592.1	REO/Broiler/SDWF02/22	Shandong	2022	4
OR836593.1	REO/Broiler/SDWF03/22	Shandong	2022	4
OR836594.1	REO/Broiler/SDWF04/22	Shandong	2022	6
OR836595.1	REO/Broiler/SDWF05/22	Shandong	2022	6
OR836597.1	REO/Broiler/SDYT01/22	Shandong	2022	5
PQ490793.1	GD/SB/202301	Guangdong	2023	1
OR836584.1	REO/Broiler/SDYT02/23	Shandong	2023	2
OR836585.1	REO/Broiler/SDYT03/23	Shandong	2023	2
OR836586.1	REO/Broiler/SDYT04/23	Shandong	2023	2
OR836587.1	REO/Broiler/SDYT06/23	Shandong	2023	2
OR836588.1	REO/Broiler/SDQD01/23	Shandong	2023	3
OR836590.1	REO/Broiler/SDYT01/23	Shandong	2023	3
OR836596.1	REO/Broiler/SDYT05/23	Shandong	2023	4
PQ629507.1	CX/LSQ/202403	Guangdong	2023	5
PQ490783.1	HN/WLK/202305	Henan	2023	2
PQ629506.1	FJ/WCJ/202306	Fujian	2023	3
PQ287121.1	WUMINGCHAN06/China/2023	Guangdong	2023	1
PQ287122.1	CAIGANGLIN019/China/2023	Guangdong	2023	1
PQ287124.1	HANYUNYE013/China/2023	Guangdong	2023	6
PQ287125.1	JIAHAIBING02/China/2023	Guangdong	2023	6
PQ287126.1	LILUYUN04/China/2023	Guangdong	2023	4
PQ249301.1	XTH02-S1/China/2023	Guangdong	2023	1
PQ249300.1	LINA019-S1/China/2023	Guangdong	2023	6
PQ479514.1	LINA02	Guangdong	2023	2
PQ479515.1	NIJIANLONG	Guangdong	2023	2
PQ287123.1	FULEI020/China/2024	Guangdong	2024	4
PQ287127.1	TONGKAIYING011/China/2024	Guangdong	2024	6
PQ249304.1	HBS13-S1/China/2024	Hubei	2024	4
PQ287128.1	XUDECHUN023/China/2024	Guangdong	2024	2
PQ287129.1	ZHOUCHUANJIANG021/China/2024	Guangdong	2024	3
PQ249302.1	LCL25-S1/China/2024	Guangdong	2024	1
PQ249303.1	GJH25-S1/China/2024	Guangdong	2024	1
PQ490773.1	FJ/ZYQ/202402	Fujian	2024	6
PQ498471.1	4-A5B4	Guangdong	2024	4
PQ479517.1	YANGSHAOZUO	Guangdong	2024	4
PQ479519.1	ZHONGQIONGHUA	Guangdong	2024	2
PQ479516.1	WUZHENCHUAN	Guangdong	2024	3
PQ479518.1	HEMINGSHAN	Guangdong	2024	2
PV816827.1	GD/WMC06/2023	Guangdong	2023	1
PV816817.1	GD/LN02/2024	Guangdong	2024	1
	SDAU-G1-4	Shandong	2024	1
	SDAU-G1-5	Shandong	2024	1
PX738110	SDAU-G1-AN4	Gansu	2025	1
	SDAU-G1-AN9	Gansu	2025	1
	SDAU-G1-B1	Gansu	2025	1
	SDAU-G2-AN10	Shandong	2025	2
	SDAU-G2-ANB	Shandong	2025	2
PX738109	SDAU-G2-m2	Jiangsu	2024	2
	SDAU-G3-214	Shandong	2025	3
PX738108	SDAU-G3-m3	Jiangsu	2025	3
	SDAU-G4-12	Gansu	2024	4
	SDAU-G4-B	Gansu	2025	4
PX738107	SDAU-G4-m4	Shandong	2025	4
PX738106	SDAU-G5-DG	Shandong	2025	5
OR520162.1	2023ARV-GS-SDAU-1	Gansu	2023	1

## Sheet: Supplementary Table 2
Supplementary Table 2: The pairwise identity (nt/aa %) matrix of different ARV genotypes
Genotype I ARV：
Strains	SDAU-G1-4	SDAU-G1-5	SDAU-G1-AN4	SDAU-G1-AN9	SDAU-G1-B1	2023ARV-GS-SDAU-1	S1133	1733	PQ249301.1|2023	PQ249302.1|2024	PQ490793.1|2023	ON262155.1|2020	ON262157.1|2020	OR836582.1|2022	ON262156.1|2020	ON262158.1|2020	PQ249303.1|2024	ON807302.1|2020	PQ287121.1|2023	ON262162.1|2020	PQ359462.1|2021	ON262160.1|2020	ON262161.1|2020	ON262163.1|2020	ON262165.1|2020	OR836581.1|2021	ON262169.1|2020	ON262168.1|2020	ON262164.1|2020	ON262167.1|2020	ON262170.1|2020	OP132233.1|2020
SDAU-G1-4	100	98.47	97.86	97.86	95.72	95.11	75.54	75.84	98.17	98.47	98.47	97.55	97.86	97.86	97.86	98.17	97.25	96.94	84.4	86.24	86.85	84.71	84.71	85.93	85.93	85.32	85.32	85.32	85.63	85.32	85.02	84.71
SDAU-G1-5	98.88	100	96.94	96.94	94.8	94.8	75.54	75.54	97.86	98.17	97.55	96.64	97.25	96.94	96.94	97.25	96.64	96.02	84.71	85.93	87.16	85.02	85.02	86.24	86.24	85.63	85.63	85.63	85.93	85.63	85.32	85.02
SDAU-G1-AN4	97.04	96.74	100	98.17	95.11	94.5	74.92	75.23	96.64	97.25	96.94	96.64	96.94	96.94	96.94	97.25	97.55	96.02	83.49	85.32	85.93	83.79	83.79	85.02	85.02	84.4	84.4	84.4	84.71	84.4	84.1	83.79
SDAU-G1-AN9	97.35	97.04	98.67	100	95.11	95.11	75.84	75.54	97.25	97.55	97.55	97.25	97.55	97.55	97.55	97.86	98.17	96.64	84.1	85.93	86.54	84.4	84.4	85.63	85.63	85.02	85.02	85.02	85.32	85.02	84.71	84.71
SDAU-G1-B1	95.92	95.41	95.82	95.92	100	96.94	75.23	75.54	94.5	94.8	95.41	95.11	94.8	94.8	94.8	95.11	94.5	95.72	84.1	85.63	86.85	84.71	84.71	85.93	85.93	85.32	85.32	85.32	85.63	85.63	85.32	83.18
2023ARV-GS-SDAU-1	95.62	95.31	95.51	96.02	97.86	100	75.23	75.54	95.72	96.02	95.41	95.72	95.41	95.41	95.41	95.72	95.41	96.33	85.32	86.85	87.46	85.32	85.32	86.54	86.54	85.93	85.93	85.93	86.24	86.24	85.93	83.79
S1133	76.04	75.54	75.74	76.25	75.54	75.54	100	97.86	75.84	75.54	75.54	76.45	75.84	75.84	75.54	76.15	75.54	75.54	76.45	79.2	79.82	79.82	79.82	79.51	79.51	78.59	78.9	79.2	79.2	78.9	78.29	74.31
1733	76.35	75.84	76.04	76.35	75.74	75.74	98.88	100	76.15	75.84	75.84	76.76	75.84	76.15	75.84	76.45	75.84	75.84	76.45	80.12	80.12	80.12	80.12	79.82	79.82	78.59	79.2	79.51	79.51	79.2	78.59	74.92
PQ249301.1|2023	98.67	98.78	96.53	97.04	95.21	95.72	75.74	76.04	100	99.08	98.47	97.55	97.86	97.86	97.86	98.17	97.86	96.94	85.32	87.16	87.46	85.32	85.32	86.54	86.54	85.93	85.93	85.93	86.24	85.93	85.63	84.4
PQ249302.1|2024	98.78	98.88	96.64	97.15	95.31	95.82	75.64	75.94	99.29	100	98.78	97.86	98.17	98.17	98.17	98.47	97.86	97.25	85.02	86.85	87.46	85.32	85.32	86.54	86.54	85.93	85.93	85.93	86.24	85.93	85.63	84.71
PQ490793.1|2023	98.98	98.67	96.84	97.35	95.72	95.82	75.64	75.94	99.08	99.18	100	97.86	98.17	98.17	98.17	98.47	97.55	97.25	84.71	86.54	87.77	85.63	85.63	86.85	86.85	86.24	86.24	86.24	86.54	86.24	85.93	84.4
ON262155.1|2020	98.17	97.86	97.45	97.96	96.13	96.64	76.15	76.45	98.27	98.37	98.57	100	97.86	97.86	97.86	98.17	97.25	97.55	85.02	86.85	87.46	85.32	85.32	86.54	86.54	85.93	85.93	85.93	86.24	85.93	85.63	84.71
ON262157.1|2020	98.06	97.76	97.35	97.86	95.82	96.33	75.94	76.15	98.17	98.27	98.47	99.08	100	98.78	98.78	99.08	97.55	97.25	85.02	86.85	87.46	85.32	85.32	86.54	86.54	85.93	85.93	85.93	86.24	85.93	85.63	85.02
OR836582.1|2022	97.86	97.55	97.15	97.66	95.41	95.92	75.74	76.04	97.96	98.06	98.27	98.67	98.98	100	98.78	99.08	97.55	97.25	85.32	87.16	87.77	85.63	85.63	86.85	86.85	86.24	86.24	86.24	86.54	86.24	85.93	85.63
ON262156.1|2020	98.06	97.76	97.35	97.86	95.82	96.33	75.84	76.15	98.17	98.27	98.47	99.08	99.39	99.18	100	99.08	97.55	97.25	85.02	86.85	87.46	85.32	85.32	86.54	86.54	85.93	85.93	85.93	86.24	85.93	85.63	85.02
ON262158.1|2020	98.17	97.86	97.45	97.96	95.92	96.43	75.94	76.25	98.27	98.37	98.57	99.18	99.49	99.29	99.69	100	97.86	97.55	85.32	87.16	87.77	85.63	85.63	86.85	86.85	86.24	86.24	86.24	86.54	86.24	85.93	85.32
PQ249303.1|2024	96.94	96.74	98.27	98.98	95.51	96.13	75.84	76.15	97.15	97.25	97.35	97.96	97.86	97.66	97.86	97.96	100	96.64	85.02	86.85	87.46	85.32	85.32	86.54	86.54	85.93	85.93	85.93	86.24	85.93	85.63	84.71
ON807302.1|2020	97.25	96.74	96.94	97.45	96.84	97.35	76.04	76.35	97.15	97.25	97.45	98.27	97.96	97.55	97.96	98.06	97.45	100	85.63	87.46	88.07	85.93	85.93	87.16	87.16	86.54	86.54	86.54	86.85	86.54	86.24	84.4
PQ287121.1|2023	85.22	85.22	85.32	85.42	85.63	85.52	75.43	75.94	85.22	85.22	85.42	85.63	85.42	85.52	85.42	85.52	85.63	86.24	100	91.44	92.05	90.52	90.52	91.44	91.13	91.13	90.83	90.83	91.13	90.83	90.21	82.26
ON262162.1|2020	84.81	84.81	84.61	84.91	85.12	85.02	77.27	77.88	84.91	85.22	85.02	85.42	85.22	85.52	85.22	85.32	84.91	85.52	91.95	100	95.72	93.58	93.58	94.8	94.5	93.58	94.19	94.19	94.5	94.19	92.97	85.02
PQ359462.1|2021	84.61	84.61	84.61	84.71	85.32	85.22	77.68	78.08	84.51	84.81	84.81	85.02	84.81	85.12	84.81	84.91	84.71	85.52	92.46	94.9	100	96.64	96.64	97.86	97.55	97.25	97.25	97.25	97.55	97.25	96.02	85.32
ON262160.1|2020	84.1	84.3	84.3	84.4	84.61	84.71	77.27	77.68	84.4	84.71	84.71	84.91	84.71	84.81	84.71	84.81	84.61	85.22	92.25	95.21	97.04	100	100	98.17	97.86	98.17	98.78	98.78	99.08	98.78	97.55	84.71
ON262161.1|2020	84	84.2	84.2	84.3	84.51	84.61	77.17	77.57	84.3	84.61	84.61	84.81	84.61	84.71	84.61	84.71	84.51	85.12	92.15	95.11	96.94	99.9	100	98.17	97.86	98.17	98.78	98.78	99.08	98.78	97.55	84.71
ON262163.1|2020	84	84.2	84.4	84.51	84.71	84.81	77.17	77.57	84.3	84.61	84.61	84.81	84.61	84.71	84.61	84.71	84.71	85.32	92.15	95.11	96.94	98.67	98.57	100	99.69	98.17	98.78	98.78	99.08	98.78	97.55	85.93
ON262165.1|2020	83.89	84.1	84.3	84.4	84.61	84.71	77.06	77.47	84.2	84.51	84.51	84.71	84.51	84.61	84.51	84.61	84.61	85.22	91.95	94.9	96.74	98.47	98.37	99.8	100	97.86	98.47	98.47	98.78	98.47	97.25	85.63
OR836581.1|2021	84.3	84.3	84.4	84.51	84.91	85.02	77.37	77.57	84.4	84.71	84.71	84.91	84.71	84.81	84.71	84.81	84.71	85.52	92.46	95.01	97.04	98.98	98.88	98.37	98.17	100	98.78	98.78	99.08	98.78	97.55	84.71
ON262169.1|2020	84.3	84.51	84.51	84.61	84.81	84.91	77.06	77.47	84.61	84.91	84.91	85.12	84.91	85.02	84.91	85.02	84.81	85.42	92.46	95.41	97.25	99.59	99.49	98.88	98.67	99.18	100	99.39	99.69	99.39	98.17	85.32
ON262168.1|2020	84.2	84.4	84.51	84.61	84.81	84.91	76.96	77.37	84.71	84.81	84.81	85.02	84.81	84.91	84.81	84.91	84.81	85.42	92.35	95.11	96.94	99.29	99.18	98.67	98.47	99.08	99.49	100	99.69	99.39	98.78	85.63
ON262164.1|2020	84.3	84.51	84.61	84.71	84.91	85.02	77.17	77.57	84.61	84.91	84.91	85.12	84.91	85.02	84.91	85.02	84.91	85.52	92.46	95.41	97.25	99.59	99.49	98.98	98.78	99.39	99.8	99.69	100	99.69	98.47	85.63
ON262167.1|2020	84	84.2	84.3	84.4	84.61	84.71	76.86	77.27	84.3	84.61	84.61	84.81	84.71	84.71	84.61	84.71	84.61	85.22	92.15	95.11	96.94	99.29	99.39	98.67	98.47	99.08	99.49	99.39	99.69	100	98.78	85.32
ON262170.1|2020	84	84.2	84.3	84.4	84.61	84.71	76.86	77.27	84.3	84.61	84.61	84.81	84.61	84.71	84.61	84.71	84.61	85.22	92.05	94.8	96.64	98.98	98.88	98.37	98.17	98.78	99.18	99.29	99.39	99.29	100	84.4
OP132233.1|2020	83.28	83.08	83.28	83.38	83.18	83.08	74.92	75.23	82.98	83.08	83.08	83.28	83.18	83.49	83.18	83.28	83.38	83.89	82.57	83.28	83.49	83.49	83.38	83.59	83.38	83.79	83.69	83.69	83.79	83.49	83.18	100
Genotype II ARV：
Strains	SDAU-G2-AN10	SDAU-G2-ANB	SDAU-G2-m2	ON262180.1|2020	ON262179.1|2020	PQ349440.1|2020	PQ479519.1|2024	PQ479518.1|2024	ON262178.1|2020	OR836583.1|2021	OR836585.1|2023	OR836587.1|2023	OR836586.1|2023	PQ479514.1|2023	PQ490783.1|2023	PQ287128.1|2024	OR836584.1|2023	ON262171.1|2020	MW174790.1|2020	ON262176.1|2020	ON262174.1|2020	ON262175.1|2020	PQ479515.1|2023	ON262172.1|2020	ON262177.1|2020
SDAU-G2-AN10	100	98.78	97.25	83.79	84.1	84.71	82.26	98.17	96.33	96.94	91.74	92.35	88.99	91.74	91.74	91.44	91.74	92.35	91.13	92.05	92.05	92.05	91.74	90.21	91.13
SDAU-G2-ANB	98.27	100	97.86	83.49	83.79	84.4	81.65	98.78	96.33	96.94	91.44	92.05	88.69	91.44	91.44	91.13	91.44	92.66	91.13	92.05	92.05	92.05	91.74	90.21	91.44
SDAU-G2-m2	97.15	97.04	100	83.18	83.49	84.1	81.35	97.86	95.41	96.02	90.52	91.13	88.07	90.52	90.52	90.21	90.52	91.74	90.21	91.44	91.13	91.13	90.83	89.6	90.52
ON262180.1|2020	77.68	77.47	77.78	100	97.25	97.86	92.35	84.4	83.18	83.18	82.26	82.87	80.73	82.87	82.26	81.96	82.57	82.57	81.65	81.96	82.87	82.57	81.96	80.12	81.65
ON262179.1|2020	76.86	76.66	76.96	96.74	100	96.33	91.44	84.71	83.49	83.49	82.57	83.18	80.73	83.18	82.57	82.26	82.87	82.87	81.96	82.26	83.18	82.87	82.26	80.43	81.96
PQ349440.1|2020	77.47	77.27	77.57	96.84	96.23	100	92.35	85.32	84.1	84.1	83.18	83.79	81.35	83.79	83.18	82.87	83.49	83.49	82.57	82.87	83.79	83.49	82.87	81.04	82.57
PQ479519.1|2024	77.17	77.37	77.27	88.18	88.58	88.58	100	82.57	81.65	81.65	82.26	82.26	80.12	82.26	81.65	81.35	81.96	81.96	81.04	81.35	82.26	81.96	81.35	79.51	81.04
PQ479518.1|2024	97.66	97.76	96.94	78.39	77.57	78.19	78.19	100	96.33	96.94	92.05	92.66	89.3	92.05	92.05	91.74	92.05	93.27	92.05	92.66	92.66	92.66	92.35	90.83	92.35
ON262178.1|2020	95.82	95.51	94.9	77.98	77.17	77.88	77.98	95.72	100	96.33	93.27	93.88	90.52	93.27	93.27	92.35	93.27	93.58	92.97	93.88	93.88	93.88	93.58	92.05	92.97
OR836583.1|2021	96.74	96.64	95.82	77.68	76.86	77.47	77.47	97.04	96.43	100	92.05	92.66	89.3	92.05	92.05	91.74	92.05	92.97	91.44	92.35	92.35	92.35	92.05	90.52	91.74
OR836585.1|2023	91.85	91.85	90.72	76.66	76.55	76.35	77.88	92.15	92.35	92.46	100	99.39	96.64	97.55	98.47	97.25	98.17	96.94	97.55	96.64	97.25	97.86	97.55	96.33	97.55
OR836587.1|2023	92.05	92.05	90.93	76.86	76.76	76.55	77.88	92.35	92.56	92.66	99.8	100	96.64	98.17	98.47	97.25	98.17	96.94	97.55	96.64	97.25	97.86	98.17	96.33	97.55
OR836586.1|2023	90.52	90.52	89.5	75.64	75.43	75.23	76.76	90.83	91.03	91.13	98.27	98.27	100	94.8	95.72	94.5	95.41	94.19	94.8	93.88	94.5	95.11	94.8	94.19	94.8
PQ479514.1|2023	91.85	91.85	90.52	76.96	76.66	76.66	77.57	91.95	92.15	92.25	97.96	98.17	96.43	100	97.25	96.02	98.17	95.72	96.33	95.41	95.41	96.02	96.94	95.11	96.33
PQ490783.1|2023	91.54	91.34	90.42	76.76	76.35	76.45	76.76	91.23	91.85	91.54	98.27	98.27	96.74	97.45	100	98.78	97.86	96.64	97.25	96.33	96.33	96.94	97.25	96.02	97.25
PQ287128.1|2024	91.23	91.03	90.11	76.45	76.15	76.15	76.66	90.93	91.34	91.44	97.76	97.76	96.23	96.94	99.29	100	96.64	96.02	96.02	95.41	95.11	95.72	96.02	94.8	96.02
OR836584.1|2023	91.54	91.54	90.62	77.27	76.96	77.06	77.88	91.85	92.05	92.15	98.47	98.47	96.94	97.86	97.96	97.45	100	96.33	96.94	96.02	96.02	96.64	96.94	95.72	96.94
ON262171.1|2020	91.95	91.95	91.03	77.06	76.55	76.66	77.47	92.05	92.86	92.56	96.23	96.23	94.9	95.21	95.92	95.82	95.72	100	97.55	97.86	98.47	99.08	96.94	96.33	98.17
MW174790.1|2020	91.23	91.03	89.91	76.96	76.66	76.45	77.47	91.23	92.15	91.44	97.15	97.15	95.62	96.33	96.94	96.43	96.64	96.23	100	97.25	97.25	97.86	98.17	98.17	99.39
ON262176.1|2020	92.46	92.25	91.13	76.86	76.55	76.55	77.27	92.35	92.56	92.66	97.04	97.04	95.51	96.13	96.74	96.23	96.53	96.53	96.84	100	97.55	98.17	96.64	96.02	97.25
ON262174.1|2020	92.66	92.46	91.34	76.66	76.55	76.55	77.88	92.56	93.17	92.86	97.66	97.66	96.13	96.64	97.35	96.84	96.94	97.15	97.45	97.86	100	99.39	96.64	96.02	97.25
ON262175.1|2020	92.66	92.46	91.34	76.55	76.45	76.45	77.78	92.56	93.17	92.86	97.86	97.86	96.33	96.84	97.55	97.04	97.15	97.35	97.66	98.06	99.8	100	97.25	96.64	97.86
PQ479515.1|2023	91.54	91.54	90.42	76.15	75.84	75.94	77.88	91.85	92.05	92.25	97.66	97.86	96.13	97.04	96.94	96.43	97.15	96.13	97.66	96.94	97.55	97.76	100	96.94	98.17
ON262172.1|2020	91.23	91.03	90.01	75.84	75.54	75.54	76.76	91.13	92.15	91.44	96.84	96.84	95.51	96.02	96.64	96.13	96.33	96.13	98.27	96.74	97.35	97.55	97.15	100	97.55
ON262177.1|2020	91.74	91.54	90.42	76.76	76.45	76.45	77.47	91.74	92.46	91.95	97.35	97.35	95.82	96.64	97.15	96.64	96.84	96.84	98.98	97.25	97.86	98.06	98.06	98.06	100
Genotype III ARV：
Strains	SDAU-G3-214	SDAU-G3-m3	ON262188.1|2020	PQ629506.1|2023	OR836588.1|2023	OR836590.1|2023	PQ287129.1|2024	OR836589.1|2021	PQ479516.1|2024	ON262186.1|2020
SDAU-G3-214	100	70.03	70.64	71.56	72.78	71.56	68.5	96.94	93.27	92.35
SDAU-G3-m3	69.83	100	96.33	93.88	94.8	96.02	86.54	70.03	71.56	71.56
ON262188.1|2020	69.11	96.64	100	95.11	96.33	97.25	88.07	69.42	71.25	71.56
PQ629506.1|2023	69.22	94.5	96.13	100	96.33	95.11	89.3	70.34	71.87	71.87
OR836588.1|2023	70.13	95.01	96.33	96.84	100	96.94	89.91	71.56	73.09	72.78
OR836590.1|2023	69.52	95.01	96.43	95.72	96.13	100	88.99	70.34	72.17	72.48
PQ287129.1|2024	67.28	87.36	88.48	89.81	89.09	88.58	100	67.28	69.11	68.2
OR836589.1|2021	96.74	69.11	68.4	68.81	69.42	68.81	66.56	100	93.27	92.97
PQ479516.1|2024	91.13	70.95	70.23	69.83	70.34	70.74	68.09	90.83	100	93.58
ON262186.1|2020	91.64	70.74	70.34	70.54	70.44	70.64	67.99	91.85	91.13	100
Genotype IV ARV：
Strains	SDAU-G4-m4	SDAU-G4-B	SDAU-G4-12	OR836592.1|2022	PQ498471.1|2024	PQ287123.1|2024	PQ249304.1|2024	PQ479517.1|2024	PQ287122.1|2023	OR836596.1|2023	PQ287126.1|2023	OR836591.1|2021	OR836593.1|2022	PQ349430.1|2021	MW394462.1|2020
SDAU-G4-m4	100	92.97	91.74	79.2	78.59	86.24	91.44	91.44	90.52	93.88	97.55	93.58	93.88	93.58	93.88
SDAU-G4-B	92.15	100	97.86	79.82	79.2	88.07	93.27	93.27	92.97	94.8	92.97	92.35	92.97	93.58	93.27
SDAU-G4-12	91.64	97.96	100	78.9	78.59	87.46	92.66	92.66	92.35	93.88	92.35	91.44	92.05	92.66	92.35
OR836592.1|2022	76.15	76.35	75.43	100	97.86	75.84	78.9	78.9	78.59	80.43	79.82	81.65	82.26	82.57	81.96
PQ498471.1|2024	75.84	76.25	75.64	96.64	100	76.15	78.9	78.9	78.59	79.82	79.82	80.73	81.35	81.65	81.04
PQ287123.1|2024	86.24	87.97	87.05	74.01	75.23	100	91.44	91.44	92.97	89.91	88.07	88.69	88.99	89.91	89.6
PQ249304.1|2024	91.95	94.09	93.58	76.25	76.96	91.44	100	100	98.47	95.11	93.27	91.74	92.35	92.66	92.66
PQ479517.1|2024	91.95	94.09	93.58	76.25	76.96	91.44	100	100	98.47	95.11	93.27	91.74	92.35	92.66	92.66
PQ287122.1|2023	91.34	93.88	92.97	75.94	76.66	92.66	98.78	98.78	100	94.19	92.35	91.44	92.05	92.35	92.35
OR836596.1|2023	92.35	94.9	94.39	76.55	76.86	88.69	95.51	95.51	94.7	100	95.11	95.11	95.11	95.41	95.41
PQ287126.1|2023	97.66	92.86	92.15	76.04	76.55	87.67	93.68	93.68	92.97	93.88	100	94.8	95.11	94.8	95.11
OR836591.1|2021	92.15	92.66	92.05	77.27	77.57	87.56	92.76	92.76	92.25	93.99	93.27	100	98.47	98.47	98.78
OR836593.1|2022	91.95	92.97	92.15	77.27	77.57	87.77	92.86	92.86	92.25	93.68	93.27	98.67	100	98.78	99.08
PQ349430.1|2021	92.66	93.48	92.86	77.47	77.78	88.58	93.58	93.58	93.17	94.8	93.99	98.47	98.57	100	99.39
MW394462.1|2020	92.86	93.27	92.66	76.86	77.17	88.48	93.37	93.37	92.97	94.39	94.19	98.57	98.67	99.29	100
Genotype V ARV：
Strains	SDAU-G5-DG	OR836598.1|REO/Broiler/SDWF01/21|01-Jan-2021	ON262191.1|SD-201913077|20-Dec-2019	ON262190.1|SD-20209560|20-Aug-2020	PQ373908.1|Reo/HNLH27-3/HeN/2021|2021	PQ249300.1|LINA019-S1/China/2023|22-Nov-2023	KT954548.1|2017	PQ490773.1|FJ/ZYQ/202402|Feb-2024	OR836594.1|REO/Broiler/SDWF04/22|01-Jan-2022	MK189480.1|2019	MF183217.1|2018	OR836595.1|REO/Broiler/SDWF05/22|01-Jan-2022	ON262189.1|SD-20207277-4|08-Jul-2020	MZ561700.1|2022	PQ287127.1|TONGKAIYING011/China/2024|05-Jan-2024
SDAU-G5-DG	100	60.55	63.72	66.97	66.36	65.14	92.05	65.44	66.06	92.35	91.74	65.75	66.67	92.05	66.67
OR836598.1|REO/Broiler/SDWF01/21|01-Jan-2021	63.51	100	66.77	70.03	70.03	70.34	59.63	70.34	71.25	61.77	61.77	70.95	70.03	59.63	69.72
ON262191.1|SD-201913077|20-Dec-2019	65.48	69.14	100	94.51	94.82	92.99	56.71	93.9	93.6	58.23	58.23	92.99	93.9	56.71	95.43
ON262190.1|SD-20209560|20-Aug-2020	67.18	72.68	94.2	100	99.08	97.25	59.94	98.17	97.25	61.47	61.47	96.64	98.17	59.94	97.86
PQ373908.1|Reo/HNLH27-3/HeN/2021|2021	67.07	72.17	94.5	97.86	100	97.55	59.33	98.47	97.55	60.86	60.86	96.94	98.47	59.33	98.17
PQ249300.1|LINA019-S1/China/2023|22-Nov-2023	67.28	73.19	93.99	97.35	97.86	100	58.72	99.08	96.33	60.24	60.24	95.72	96.64	58.72	96.33
KT954548.1|2017	94.29	62.18	60.29	62.49	62.18	62.39	100	59.02	59.02	96.02	95.41	59.33	59.63	100	59.63
PQ490773.1|FJ/ZYQ/202402|Feb-2024	67.18	73.19	94.4	97.76	98.27	99.59	62.28	100	97.25	60.55	60.55	96.64	97.55	59.02	97.25
OR836594.1|REO/Broiler/SDWF04/22|01-Jan-2022	67.18	73.5	93.38	96.74	97.04	97.55	62.39	97.96	100	60.55	60.55	98.78	97.25	59.02	96.64
MK189480.1|2019	93.88	63.91	61.1	63.51	63.2	63.4	96.33	63.3	63	100	99.39	60.55	61.16	96.02	61.16
MF183217.1|2018	93.58	63.71	61	63.4	63.1	63.3	96.02	63.2	62.9	99.49	100	60.55	61.16	95.41	61.16
OR836595.1|REO/Broiler/SDWF05/22|01-Jan-2022	67.18	73.29	93.08	96.53	96.84	97.35	62.39	97.76	98.98	63	62.9	100	96.64	59.33	96.02
ON262189.1|SD-20207277-4|08-Jul-2020	67.79	72.68	93.99	97.55	97.86	97.35	62.79	97.76	96.94	63.61	63.51	96.74	100	59.63	97.55
MZ561700.1|2022	94.29	62.18	60.29	62.49	62.18	62.39	100	62.28	62.39	96.33	96.02	62.39	62.79	100	59.63
PQ287127.1|TONGKAIYING011/China/2024|05-Jan-2024	67.58	72.07	94.81	96.53	96.84	96.33	62.59	96.74	95.51	63.4	63.3	95.31	96.64	62.59	100

## Sheet: Supplementary Table 3
Supplementary Table 3: B-cell conformational epitope prediction results
Residue_ID	Residue_Name	Genotype
182	CYS
183	SER
198	MET
206	GLY
210	SER
233	SER
245	SER	Genotype I
247	THR
249	ASP
253	ILE
282	ARG
291	VAL
295	TYR
300	VAL
322	THR
323	GLY
182	CYS
193	SER
198	MET
210	SER
233	THR
253	ILE
282	ARG	Genotype II
291	VAL
295	PHE
313	ALA
322	THR
323	GLY
326	THR
182	CYS
206	SER
209	GLY
210	SER
247	VAL
249	ASN
253	ILE	Genotype III
282	LYS
291	VAL
295	PHE
313	THR
322	THR
323	GLY
326	THR
182	CYS
206	GLY
209	GLY
210	SER
245	SER
247	VAL
252	ALA
257	PRO	Genotype IV
282	ARG
291	VAL
295	TYR
300	VAL
313	ALA
322	THR
182	CYS
210	SER
245	THR
247	VAL
253	LEU	Genotype V
257	PRO
291	VAL
295	TYR
300	VAL
313	ALA
322	THR
323	GLY

## Sheet: Supplementary Table 4
Supplementary Table 4: Primers for SYBR Green I-based qRT-PCR targeting ARV Genotypes II-V
Genotype	Sequence (5’→3’)	Length (bp)
II	F:GTTTCAGTGGTTGGCTCGTG	137bp
	R:AAGTGGAATTGCCGGTGACA
III	F:CTTTGGAGTCGAGTTCCGGT	135bp
	R:GCGCACTCGCTGAATAAGAC
IV	F:ATATTCAGCGAGCGCCCTAC	114bp
	R:TCTGTCCTCGGACCATGACT
V	F:CTCTCATGGTTCACGCACTG	136bp
	R:GGCGAGAAAGGTCAGAGGGA
